# Supplementary material for: Geographic diversity of human liver cancers mirrors global social inequalities
Source: Front Oncol. 2025 May 16;15:1565692. doi: 10.3389/fonc.2025.1565692 (PMC12122337; doi:10.3389/fonc.2025.1565692)
Supplement: Supplementary Table 2 — Estimated number of deaths and percent increase projections from 2022 to 2050 for liver and intrahepatic bile duct cancer. Estimated timeline of predicted new cases of liver-cancer-related deaths (2025 through 2050) in five continents. Continents, years, predicted numbers, risk change and % are shown. Data sources and processing are described in the legend to Figure 3 . [file Table2.xlsx]

## Sheet: Feuil1
CONTINENT	YEARS	Prediction	Risk change	Risk percentage (%)
Africa	2022	70315	0	0
Africa	2025	77363	7048	10.0235
Africa	2030	91728	21413	30.453
Africa	2035	108392	38077	54.152
Africa	2040	127498	57183	81.324
Africa	2045	149160	78845	112.131
Africa	2050	173468	103153	146.701
Latin America and the Caribbean	2022	39351	0	0
Latin America and the Caribbean	2025	41459	2108	5.3569
Latin America and the Caribbean	2030	48490	9139	23.2243
Latin America and the Caribbean	2035	56212	16861	42.8477
Latin America and the Caribbean	2040	64341	24990	63.5054
Latin America and the Caribbean	2045	72611	33260	84.5214
Latin America and the Caribbean	2050	80827	41476	105.4
Northern America	2022	35075	0	0
Northern America	2025	37508	2433	6.9366
Northern America	2030	41438	6363	18.1411
Northern America	2035	44897	9822	28.0029
Northern America	2040	47833	12758	36.3735
Northern America	2045	50317	15242	43.4555
Northern America	2050	52495	17420	49.665
Europe	2022	79091	0	0
Europe	2025	81255	2164	2.7361
Europe	2030	87896	8805	11.1327
Europe	2035	94358	15267	19.3031
Europe	2040	99949	20858	26.3722
Europe	2045	104402	25311	32.0024
Europe	2050	107576	28485	36.0155
Oceania	2022	3965	0	0
Oceania	2025	4329	364	9.1803
Oceania	2030	4881	916	23.1021
Oceania	2035	5440	1475	37.2005
Oceania	2040	5987	2022	50.9962
Oceania	2045	6528	2563	64.6406
Oceania	2050	7058	3093	78.0076
Asia	2022	530928	0	0
Asia	2025	570632	39704	7.4782
Asia	2030	655591	124663	23.4802
Asia	2035	746251	215323	40.556
Asia	2040	835455	304527	57.3575
Asia	2045	918959	388031	73.0854
Asia	2050	999503	468575	88.2558
