# Supplementary material for: Geographic diversity of human liver cancers mirrors global social inequalities
Source: Front Oncol. 2025 May 16;15:1565692. doi: 10.3389/fonc.2025.1565692 (PMC12122337; doi:10.3389/fonc.2025.1565692)
Supplement: Supplementary Table 3 — Gross Domestic Product (GDP) per capita in current US$ for 181 countries in 2022 and Mortality-to-Incidence ratios (MIRs) of liver and intrahepatic bile duct cancers worldwide, for both sexes in 2022. Data source: GLOBOCAN 2022, Cancer Today, International Agency for Research on Cancer, World Health Organization (https://gco.iarc.fr/en). Alpha-3 codes, population codes (ISO/UN) and MIR equation are provided. For further details on GDP refer to the legend of Figure 4 . [file Table3.xlsx]

## Sheet: Sheet 1
Population	Alpha‑3 code	GDP per capita (current US$)	% MIR (World)
Afghanistan	AFG	352.604	97.3913
Albania	ALB	6810.11	95.679
Algeria	DZA	5023.25	87.8788
Angola	AGO	2933.48	97.7134
Argentina	ARG	13650.6	83.6898
Armenia	ARM	7018.05	88.6385
Australia	AUS	65077.7	66.2953
Austria	AUT	52084.7	80.4124
Azerbaijan	AZE	7770.59	88.7868
Bahamas	BHS	32041.3	85.4369
Bahrain	BHR	30146.9	89.6296
Bangladesh	BGD	2687.9	95.2381
Barbados	BRB	20738.5	100
Belarus	BLR	7994.65	87.7907
Belgium	BEL	49942.1	78.0793
Belize	BLZ	6984.22	95.1498
Benin	BEN	1304.99	95.9608
Bhutan	BTN	3704.02	100
Bolivia	BOL	3600.12	88.4273
Bosnia Herzegovina	BIH	7587.59	89.6813
Botswana	BWA	7726.11	92.9487
Brazil	BRA	9065.5	95.3229
Brunei Darussalam	BRN	37152.5	85.1259
Bulgaria	BGR	13974.4	95.2381
Burkina Faso	BFA	830.044	97.4224
Burundi	BDI	259.025	96.3855
Cambodia	KHM	1759.61	94.4156
Cameroon	CMR	1563.49	96.8966
Canada	CAN	55509.4	72.5724
Cape Verde	CPV	3883.91	132.727
Central African Republic	CAF	427.058	98.4326
Chad	TCD	699.463	96.9029
Chile	CHL	15411.2	95.7356
China	CHN	12662.6	83.7658
Colombia	COL	6657.09	91.4835
Comoros	COM	1484.89	100
Congo, Democratic Republic of	COD	664.594	96.4052
Congo, Republic of	COG	2649.23	98.7013
Costa Rica	CRI	13365.4	101.389
Côte d'Ivoire	CIV	2491.9	95.0943
Croatia	HRV	18673.2	86.6412
Cuba	CUB		86.0976
Cyprus	CYP	32048.2	93.7943
Czechia	CZE	27226.6	87.6289
Denmark	DNK	67790.1	82.4675
Djibouti	DJI	3278.14	100
Dominican Republic	DOM	10111.2	87.6106
Ecuador	ECU	6476.64	90.6977
Egypt	EGY	4295.41	96.3113
El Salvador	SLV	5048.44	93.0605
Equatorial Guinea	GNQ	8052.26	99.328
Eritrea	ERI		96.2704
Estonia	EST	28114.1	97.351
Eswatini	SWZ	3986.89	100
Ethiopia	ETH	1027.5	97.3171
Fiji	FJI	5356.16	89.7331
Finland	FIN	50734.7	90.799
France (metropolitan)	FRA	40886.3	76.2887
French Polynesia	PYF	18984.9	96.6942
Gabon	GAB	8820.35	96.9629
Gaza Strip and West Bank	PSE	3799.96	95.4635
Georgia	GEO	6729.85	85.119
Germany	DEU	48718	77.951
Ghana	GHA	2218.41	93.0884
Greece	GRC	20867.3	79.1822
Guam	GUM	40227.3	79.1252
Guatemala	GTM	5473.21	95.6242
Guinea	GIN	1515.17	97.8394
Guinea-Bissau	GNB	814.112	99.6232
Guyana	GUY	18199.5	93.3908
Haiti	HTI	1748.26	84.2672
Honduras	HND	3012.22	88.806
Hungary	HUN	18355.8	89.7912
Iceland	ISL	75135.1	92.8
India	IND	2366.31	95.2555
Indonesia	IDN	4787.91	98.132
Iran, Islamic Republic of	IRN	4668.46	97.8227
Iraq	IRQ	6441.92	98.2405
Ireland	IRL	103983	82.662
Israel	ISR	54930.9	81.2057
Italy	ITA	35068.8	71.9764
Jamaica	JAM	6047.22	83.2192
Japan	JPN	34017.3	46.9945
Jordan	JOR	4311	99.2395
Kazakhstan	KAZ	11484.4	79.434
Kenya	KEN	2099.3	95.8333
Korea, Democratic People Republic of	PRK		93.5208
Korea, Republic of	KOR	32394.7	77.9971
Kuwait	KWT	42823.8	95.0704
Kyrgyzstan	KGZ	1739.8	93.3504
Lao People's Democratic Republic	LAO	2054.43	94.8276
Latvia	LVA	21508.4	91.8224
Lebanon	LBN	3823.94	98.2906
Lesotho	LSO	992.857	99.0099
Liberia	LBR	754.533	98.1757
Libya	LBY	8211.38	94.4915
Lithuania	LTU	25078.7	92.5926
Luxembourg	LUX	125006	74.4444
Madagascar	MDG	516.772	94.5554
Malawi	MWI	643.433	97.201
Malaysia	MYS	11993.2	96.6102
Maldives	MDV	11780.8	99.0789
Mali	MLI	831.223	97.0896
Malta	MLT	34563.4	78.5882
Mauritania	MRT	2057.38	97.2073
Mauritius	MUS	10239.8	71.9101
Mexico	MEX	11476.7	87.7408
Moldova	MDA	5715.28	90.3674
Mongolia	MNG	5045.5	83.3958
Montenegro	MNE	10093.4	95.5508
Morocco	MAR	3441.99	93.3852
Mozambique	MOZ	558.299	93.75
Myanmar	MMR	1149.02	97.0037
Namibia	NAM	4895.68	97.6253
Nepal	NPL	1348.16	97.1831
New Caledonia	NCL	35745.8	88.5936
New Zealand	NZL	48216.5	81.8859
Nicaragua	NIC	2252.31	95.6033
Niger	NER	588.899	96.9388
Nigeria	NGA	2162.63	98.5714
North Macedonia	MKD	7485.6	93.5305
Norway	NOR	108798	79.4118
Oman	OMN	25056.8	96.3043
Pakistan	PAK	1589.26	96.0526
Panama	PAN	17357.6	83.0986
Papua New Guinea	PNG	3115.92	97.2477
Paraguay	PRY	6187.07	86.8243
Peru	PER	7239.11	85.4508
Philippines	PHL	3499.11	93.2422
Poland	POL	18732.5	85.2761
Portugal	PRT	24515.3	85.5869
Puerto Rico	PRI	35268.1	83.52
Qatar	QAT	87480.4	94.3902
Romania	ROU	15692.3	91.7793
Russian Federation	RUS	15445.2	94.5882
Rwanda	RWA	966.571	94.4444
Saint Lucia	LCA	13030.9	86.7769
Samoa	WSM	3745.56	100
Sao Tome and Principe	STP	2386.7	100
Saudi Arabia	SAU	30447.9	97.6695
Senegal	SEN	1594.99	98.2883
Serbia	SRB	9537.68	91.0112
Sierra Leone	SLE	475.796	96.9543
Singapore	SGP	88428.7	91.135
Slovakia	SVK	21279.5	90.9707
Slovenia	SVN	28439.3	92.3795
Solomon Islands	SLB	2162.67	100
Somalia	SOM	592.103	98.645
South Africa	ZAF	6766.48	92.1971
South Sudan	SSD		97.8723
Spain	ESP	29674.5	74.1294
Sri Lanka	LKA	3342.72	94.1176
Sudan	SDN	1102.25	97.9405
Suriname	SUR	5858.82	88.4058
Sweden	SWE	56299.5	70.8696
Switzerland	CHE	93259.9	69.0299
Syrian Arab Republic	SYR		96.7273
Tajikistan	TJK	1076.43	96.0613
Tanzania, United Republic of	TZA	1193.36	97.9228
Thailand	THA	6913.05	97.0861
The Netherlands	NLD	57025	92.1512
The Republic of the Gambia	GMB	803.809	97.8759
Timor-Leste	TLS	2389.3	90.9594
Togo	TGO	923.24	98.3759
Trinidad and Tobago	TTO	19629.5	90.8127
Tunisia	TUN	3607.91	90.1235
Türkiye	TUR	10674.5	93.3476
Turkmenistan	TKM	8792.55	91.8831
Uganda	UGA	964.354	96.0497
Ukraine	UKR	4575.98	96.5116
United Arab Emirates	ARE	53708	95.1852
United Kingdom	GBR	45564.2	84.3424
United States of America	USA	77246.7	65.4815
Uruguay	URY	20499.2	82
Uzbekistan	UZB	2276.16	90.2804
Vanuatu	VUT	3128.54	95.462
Venezuela	VEN		89.5262
Viet Nam	VNM	4179.01	95.297
Yemen	YEM	698.85	95.2703
Zambia	ZMB	1456.9	95.4839
Zimbabwe	ZWE	1676.82	95.7198
