# Supplementary material for: Geographic diversity of human liver cancers mirrors global social inequalities
Source: Front Oncol. 2025 May 16;15:1565692. doi: 10.3389/fonc.2025.1565692 (PMC12122337; doi:10.3389/fonc.2025.1565692)
Supplement: Supplementary Table 4 — Fractions of hepatocellular carcinomas related to different etiologies from 21 World regions (41). [file Table4.xlsx]

## Sheet: Etiology
Global Regions	HCCs (n=)	HBV %	HCV %	Alcohol %	Tobacco %	Obesity %	Diabetes %
Andean Latin America	1960	24	16	30	5	15	6
Asia Pacific	40303	23	17	28	14	8	7
Australasia	1457	16	22	28	10	21	6
Caribbean	836	48		28	7	13	8
Central Asia	4687	57	50	27	9	14	9
Central Europe	5198	29	20	35	12	19	6
Central Latin America	7231	9	19	26	6	17	8
Central Sub-Saharan Africa	3778	60	41	27	4	5	5
East Asia	310366	54	18	27	14	7	7
East Sub-Saharan Africa	5124	58	17	21	6	4	4
Eastern Europe	5475	39	39	39	13	18	6
North Africa & Middle East	22147	28	56	21	9	19	12
North America	25898	6	17	32	9	24	26
Oceania	496	79	3	21	14	16	12
South Asia	24900	27	17	13	8	4	8
Southeast Asia	57264	51	20	19	14	4	4
Southern Latin America	1648	14	20	30	11	20	8
Southern Sub-Saharan Africa	2449	62	22	23	9	13	8
Tropical Latin America	7841	12	21	37	7	15	7
West Sub-Saharan Africa	19754	69	53	28	4	6	5
Western Europe	32766	12	15	30	12	20	5
WORLD	581579	44	21	26	13	9	7
